# Supplementary material for: Inhibition Kinetics and Theoretical Studies on Zanthoxylum chalybeum Engl. Dual Inhibitors of α-Glucosidase and α-Amylase
Source: J Xenobiot. 2023 Feb 21;13(1):102–20. doi: 10.3390/jox13010009 (PMC10059848; doi:10.3390/jox13010009)
Supplement: Supplementary file 1 [file jox-13-00009-s001.zip]

Archive with 1 entries (1 files):
- supplementary jox-2148689.pdf
